# Supplementary material for: A new species of the horned toad Megophrys Kuhl & Van Hasselt, 1822 (Anura, Megophryidae) from southwest China
Source: Zookeys. 2020 Jun 22;943:119–44. doi: 10.3897/zookeys.943.50343 (PMC7326726; doi:10.3897/zookeys.943.50343)
Supplement: Supplementary material 1 — Table S1 [file zookeys-943-119-s001.xlsx]

## Sheet: Sheet1
Table S1. Measurements of the adult specimens of Megophrys chishuiensis sp. nov. Units are in mm. See abbreviations for the morphological characters in Materials and methods section.
Specis	Voucher	Sex	SVL	HDL	HDW	SL	IND	IOD	ED	UEW	TYD	LAL	LW	HLL	THL	TL	TW	TFL	FL
Megophrys chishuiensis sp. nov.	CIBCS20190518031	male	43.4	11.38	13.94	4.22	5.2	3.1	5	4.2	3.2	18.4	4.72	64.4	20.8	21.7	5.1	30.2	19.2
Megophrys chishuiensis sp. nov.	CIBCS20190518019	male	43.36	11.78	13.52	5	5.1	3.54	4.38	4.88	3.5	20	4.56	65.1	21.3	21.7	4.9	28.5	18.9
Megophrys chishuiensis sp. nov.	CIBCS20190518021	male	44.1	11.86	13	5.3	5	3.4	4.68	4.1	2.76	18.7	4.52	59.44	17.2	18	4.6	28	18.54
Megophrys chishuiensis sp. nov.	CIBCS20190518027	female	44.8	11.4	13.8	4.92	4.62	3.4	4.92	4.12	2.2	20.3	3.2	64.2	20.4	22	5	30.1	18.8
Megophrys chishuiensis sp. nov.	CIBCS20190518030	female	48.5	12.66	15.4	4.86	5.1	4.3	5.7	4.7	2.7	21.84	3.6	75.6	23.84	24	5.8	33	22
Megophrys chishuiensis sp. nov.	CIBCS20190518025	female	49.1	11.2	14.7	4.8	5.7	3.4	5.6	5.2	3.1	22	3.5	71.9	22.86	23.64	5.3	30.8	21.6
Megophrys chishuiensis sp. nov.	CIBCS20190518023	female	46.7	11.8	14.92	4.32	4.52	3.36	5.5	4.7	2.76	20.8	3.2	71.6	21.64	23.4	5	31.8	22.1
Megophrys chishuiensis sp. nov.	CIBCS20190518022	female	49.8	11.6	14.76	5.44	5.8	3.1	5.3	4.7	2.8	21.64	3.34	70.1	21.58	23	5.5	31	20.6
