# Supplementary material for: A new species of the horned toad Megophrys Kuhl & Van Hasselt, 1822 (Anura, Megophryidae) from southwest China
Source: Zookeys. 2020 Jun 22;943:119–44. doi: 10.3897/zookeys.943.50343 (PMC7326726; doi:10.3897/zookeys.943.50343)
Supplement: Supplementary material 2 — Table S2 [file zookeys-943-119-s002.xlsx]

## Sheet: Sheet1
Table S2. Localities, voucher information, and GenBank accession numbers for molecular samples used in this study.
ID	Species	Voucher number	Locality	GenBank accession number
				16S	COI	RAG1	BDNF
1	Megophrys chishuiensis sp. nov.	CIBCS20190518031	Chishui County, Guizhou Province, China	MN954707	MN928958	MN939550	MN939549
2	Megophrys chishuiensis sp. nov.	CIBCS20190518019	Chishui County, Guizhou Province, China	MN954708	MN928959	MN939551	MN939547
3	Megophrys chishuiensis sp. nov.	CIBCS20190518025	Chishui County, Guizhou Province, China	MN954709	MN928960	MN939552	–
4	Megophrys chishuiensis sp. nov.	CIBCS20190518027	Chishui County, Guizhou Province, China	MN954710	MN928961	–	–
5	Megophrys chishuiensis sp. nov.	CIBCS20190518030	Chishui County, Guizhou Province, China	MN954711	MN928962	MN939553	MN939548
6	Megophrys chishuiensis sp. nov.	SYSa004953	Chishui County, Guizhou Province, China	MH406867	MH406329	MH405110	–
7	Megophrys jiangi	CIBKKS20180722006	Kuankuosui Nature Reserve, Guizhou, China	MN107743	MN107748	MN107757	MN107753
8	Megophrys jiangi	CIBKKS20180426001	Kuankuosui Nature Reserve, Guizhou, China	MN107744	MN107749	MN107758	MN107754
9	Megophrys jiangi	CIBKKS20180723007	Kuankuosui Nature Reserve, Guizhou, China	MN107745	MN107750	MN107759	–
10	Megophrys jiangi	CIBFJS20150719009	Fanjingshan, Guizhou, China	MN107746	MN107751	–	MN107755
11	Megophrys jiangi	CIBFJS20150720004	Fanjingshan, Guizhou, China	MN107747	MN107752	MN107760	MN107756
12	Megophrys minor	KIZ01939	Qingcheng Shan, Sichuan, China	KX811896	KX812145	KX812253	KX812045
13	Megophrys minor	Tissue ID: YPX37544	Qingcheng Shan, Sichuan, China	KX811894	KX812143	KX812251	KX812043
14	Megophrys minor	Tissue ID: YPX37545	Qingcheng Shan, Sichuan, China	KX811895	KX812144	KX812252	KX812044
15	Megophrys spinata	KIZ016100	Leigong Shan, Guizhou, China	KX811864	KX812119	KX812228	KX811963
16	Megophrys sangzhiensis	Tissue ID: YPX11006	Badagongshan Nature Reserve, Hunan, China	KX811856	KX812117	KX812226	KX811961
17	Megophrys binlingensis	KIZ025807	Wawu Shan, Sichuan, China	KX811852	KX812115	KX812221	KX811970
18	Megophrys omeimontis	KIZ025765	Emei Shan, Sichuan, China	KX811884	KX812136	KX812223	KX811967
19	Megophrys binchuanensis	KIZ019441	Jizu Shan, Yunnan, China	KX811849	KX812112	KX812219	KX811952
20	Megophrys palpebralespinosa	KIZ011603	Pu Hu Nature Reserve, Thanh Hoa, Vietnam	KX811888	KX812137	KX812236	KX811994
21	Megophrys wuliangshanensis	KIZ046812	Huangcaoling, Yunnan, China	KX811881	KX812129	KX812258	KX811958
22	Megophrys daweimontis	KIZ048997	Dawei Shan, Yunnan, China	KX811867	KX812125	KX812248	KX811969
23	Megophrys jingdongensis	KIZ-LC0805067	Huanglianshan National Nature Reserve, Yunnan, China	KX811872	KX812131	KX812232	KX811973
24	Megophrys fansipanensis	VNMN 2018.01	Lao Cai, Sa Pa, Vietnam	MH514886	–	–	–
25	Megophrys hoanglienensis	VNMN 2018.02	Lao Cai, Sa Pa, Vietnam	MH514889	–	–	–
26	Megophrys dongguanensis	SYS a001972	Mt. Yinping, Guangdong, China	MK524098	MK524129	–	–
27	Megophrys nankunensis	SYS a004498	Mt. Nankun, Guangdong, China	MK524108	MK524139	–	–
28	Megophrys cheni	SYS a001427	Jinggang Shan, Jiangxi, China	KJ560391	–	–	–
29	Megophrys obesa	SYS a002272	Heishiding Nature Reserve, Guangdong, China	KJ579122	–	–	–
30	Megophrys ombrophila	KRM18	Wuyishan, Fujian, China	KX856404	–	–	–
31	Megophrys wugongensis	SYS a002610	Wugongshan Scenic Area, Jiangxi, China	MK524114	MK524145	–	–
32	Megophrys lini	SYS a002370	Suichuan, Jiangxi, China	KJ560412	–	–	–
33	Megophrys nanlingensis	SYS a001959	Nanling Nature Reserve, Guangdong, China	MK524111	MK524142	–	–
34	Megophrys kuatunensis	SYS a001579	Wuyi Shan, Fujian, China	KJ560376	–	–	–
35	Megophrys jinggangensis	KIZ07132	Chashan Forest Farm, Jiangxi, China	KX811840	KX812108	KX812242	KX811986
36	Megophrys wushanensis	KIZ045469	Guangwu Shan, Sichuan, China	KX811838	KX812094	KX812203	KX811984
37	Megophrys baolongensis	KIZ019216	Baolong, Chongqing, China	KX811813	KX812093	–	–
38	Megophrys tuberogranulata	Tissue ID: YPX10987	Badagongshan Nature Reserve, Hunan, China	KX811823	KX812095	KX812209	KX811979
39	Megophrys leishanensis	CIBLS20171101001	Leigong Shan, Guizhou, China	MK005310	MK005306	MK005318	MK005314
40	Megophrys jiulianensis	SYS a002107	Mt. Jiulian, Jiangxi, China	MK524099	MK524130	–	–
41	Megophrys lishuiensis	WYF00169	Lishui, zhejiang, China	KY021418	–	–	–
42	Megophrys huangshanensis	KIZ022004	Huang Shan, Anhui, China	KX811821	KX812107	KX812216	KX811980
43	Megophrys boettgeri	Tissue ID: YPXJK033	Wuyi Shan, Fujian, China	KX811814	KX812104	KX812213	KX811983
44	Megophrys mufumontana	SYS a006391	Mt. Mufu, Hunan, China	MK524105	MK524136	–	–
45	Megophrys brachykolos	ROM 16634	Hong Kong, China	KX811897	KX812150	KX812217	KX811985
46	Megophrys acuta	SYS a001957	Heishiding Nature Reserve, Guangdong, China	KJ579118	–	–	–
47	Megophrys gerti	ITBCZ 1108	Nui Chua National Park, Ninh Thuan, Vietnam	KX811917	KX812161	KX812279	KX812037
48	Megophrys elfina	ZMMU ABV-00454	Bidoup Mountain, Lam Dong, Vietnam	KY425379	–	–	–
49	Megophrys synoria	FMNH 262778	O’Reang, Mondolkiri, Cambodia	KY022198	–	–	–
50	Megophrys hansi	KIZ010360	Phong Dien Nature Reserve, Thua Thien Hue, Vietnam	KX811913	KX812155	–	–
51	Megophrys microstoma	KIZ048799	Xiaoqiaogou Nature Reserve, Yunnan, China	KX811914	KX812156	KX812277	KX812039
52	Megophrys pachyproctus	KIZ010978	Beibeng, Xizang, China	KX811908	KX812153	KX812265	KX811998
53	Megophrys baluensis	ZMH A13125	Gunung Kinabalu National Park, Kogopan Trail, Malaysia	KJ831310	–	–	–
54	Megophrys stejnegeri	KU 314303	Pasonanca Natural Park, Zamboanga, Philippines	KX811922	KX812052	–	–
55	Megophrys ligayae	ZMMU NAP-05015	Palawan, Philippines	KX811919	KX812051	KX812169	KX811933
56	Megophrys nasuta	KIZ019419	Malaysia	KX811921	KX812054	KX812171	KX811935
57	Megophrys kalimantanensis	MZB. Amph 21482	Indonesia, Borneo, Kalimantan Selatan, Tanah Bumbu, Emil Baru	MG993554	–	–	–
58	Megophrys kobayashii	UNIMAS 8148	Gunung Kinabalu National Park, Sabah, Malaysia	KJ831313	–	–	–
59	Megophrys edwardinae	FMNH 273694	Bintulu, Sarawak, Malaysia	KX811918	KX812050	–	–
60	Megophrys aceras	KIZ025467	Khao Nan National Park, Nakhon Si Thammarat, Thailand	KX811925	KX812159	KX812262	KX812030
61	Megophrys sanu	K5198/ZSI11393	–	KX894679	–	–	–
62	Megophrys zhangi	KIZ014278	Zhangmu, Xizang, China	KX811765	KX812084	KX812200	KX812026
63	Megophrys katabhako	ZSIA11799	–	KX894669	–	–	–
64	Megophrys periosa	BNHS 6061	West Kameng dist., Arunachal Pradesh, IN	KY022309	MH647528	KY022354	–
65	Megophrys himalayana	SDBDU2009.75	East Siang dist.,Arunachal Pradesh, IN	KY022311	–	KY022355	–
66	Megophrys glandulosa	KIZ048439	Husa, Yunnan, China	KX811762	KX812075	KX812184	KX812012
67	Megophrys medogensis	KIZ06621	Beibeng, Xizang, China	KX811767	KX812082	KX812197	KX812017
68	Megophrys flavipunctata	SDBDU2009.297	East Khasi Hills dist., Meghalaya	KY022307	MH647536	KY022352	–
69	Megophrys maosonensis	KIZ016045	Xiaoqiaogou Nature Reserve, Yunnan, China	KX811780	KX812080	KX812195	KX812024
70	Megophrys mangshanensis	KIZ021786	Nanling National Forest Park, Guangdong, China	KX811790	KX812079	KX812194	KX812025
71	Megophrys major	SYSa002961	Zhushihe, Yunnan, China	MH406728	MH406180	MH404954	–
72	Megophrys oreocrypta	BNHS 6046	West Garo Hills dist., Meghalaya	KY022306	–	KY022351	–
73	Megophrys auralensis	NCSM 79599	Aural, Kampong Speu, Cambodia	KX811807	–	–	–
74	Megophrys parva	SYSa003042	Zhushihe, Yunnan, China	MH406737	MH406189	MH404964	–
75	Megophrys dringi	UNIMAS 8943	Gunung Mulu National Park, Sarawak, Malaysia	KJ831317	–	–	–
76	Megophrys nankiangensis	CIB ZYC517	Nanjiang, Sichuan, China	KX811900	–	–	–
77	Megophrys wawuensis	KIZ025799	Wawu Shan, Sichuan, China	KX811902	KX812062	KX812271	KX812041
78	Megophrys gigantica	SYSa003933	Wuliang shan, Yunnan, China	MH406775	MH406235	MH405011	–
79	Megophrys shapingensis	KIZ014512	Liziping Nature Reserve, Sichuan, China	KX811904	KX812060	KX812274	KX811943
80	Megophrys montana	LSUMZ 81916	Sukabumi, Java, Indonesia	KX811927	KX812163	–	–
81	Megophrys lancip	MZB:Amp:22233	–	KY679891	–	–	–
82	Megophrys feae	KIZ046706	Huangcaoling, Yunnan, China	KX811810	KX812056	KX812269	KX811938
83	Megophrys chuannanensis	CIB20050081	Hejiang, Sichuan, China	KM504261	–	–	–
84	Megophrys carinense	Tissue ID: YPX20455	Dayao Shan, Guangxi, China	KX811811	KX812057	KX812268	KX811939
85	Megophrys popei	SYS a000589	Naling Nature Reserve, Guangdong, China	KM504251	–	–	–
86	Megophrys intermedia	ZFMK 87596	U Bo, Phong Nha-Ke Bang NP, Vietnam	HQ588950	–	–	–
87	Leptobrachium boringii	Tissue ID: YPX37539	Emei Shan, Sichuan, China	KX811930	KX812164	KX812282	KX812046
88	Leptobrachella oshanensis	KIZ025778	Emei Shan, Sichuan, China	KX811928	KX812166	KX812284	KX812048
