# Supplementary material for: A new species of the horned toad Megophrys Kuhl & Van Hasselt, 1822 (Anura, Megophryidae) from southwest China
Source: Zookeys. 2020 Jun 22;943:119–44. doi: 10.3897/zookeys.943.50343 (PMC7326726; doi:10.3897/zookeys.943.50343)
Supplement: Supplementary material 4 — Table S4 [file zookeys-943-119-s004.xlsx]

## Sheet: Sheet1
Table S4. Uncorrected p-distances between the Megophrys species based on the 16S gene sequences.
ID	Species	1	2	3	4	5	6	7	8	9	10	11	12	13	14	15	16	17	18	19	20	21	22	23	24	25	26	27	28	29	30	31	32	33	34	35	36	37	38	39	40	41	42	43	44	45	46	47	48
1	Megophrys chishuiensis sp. nov.
2	Megophrys jiangi	0.067
3	Megophrys minor	0.022	0.069
4	Megophrys spinata	0.053	0.094	0.057
5	Megophrys sangzhiensis	0.061	0.097	0.065	0.017
6	Megophrys binlingensis	0.051	0.086	0.055	0.011	0.017
7	Megophrys omeimontis	0.048	0.086	0.052	0.025	0.034	0.021
8	Megophrys binchuanensis	0.055	0.084	0.055	0.032	0.036	0.025	0.025
9	Megophrys palpebralespinosa	0.067	0.095	0.059	0.044	0.053	0.04	0.036	0.036
10	Megophrys wuliangshanensis	0.057	0.086	0.053	0.038	0.044	0.034	0.029	0.032	0.046
11	Megophrys daweimontis	0.051	0.086	0.051	0.03	0.032	0.027	0.023	0.029	0.04	0.027
12	Megophrys jingdongensis	0.055	0.088	0.059	0.032	0.038	0.025	0.021	0.03	0.044	0.029	0.025
13	Megophrys fansipanensis	0.048	0.082	0.055	0.04	0.042	0.04	0.031	0.046	0.059	0.046	0.046	0.04
14	Megophrys hoanglienensis	0.048	0.078	0.052	0.03	0.036	0.027	0.025	0.032	0.05	0.044	0.036	0.04	0.025
15	Megophrys dongguanensis	0.065	0.09	0.065	0.053	0.055	0.051	0.048	0.053	0.067	0.057	0.046	0.061	0.057	0.05
16	Megophrys nankunensis	0.059	0.078	0.067	0.051	0.053	0.048	0.042	0.053	0.059	0.05	0.044	0.051	0.051	0.05	0.025
17	Megophrys cheni	0.064	0.097	0.069	0.049	0.049	0.047	0.042	0.047	0.064	0.052	0.044	0.049	0.054	0.049	0.032	0.022
18	Megophrys obesa	0.089	0.12	0.089	0.073	0.076	0.076	0.06	0.076	0.092	0.065	0.057	0.068	0.073	0.073	0.049	0.046	0.03
19	Megophrys ombrophila	0.069	0.088	0.073	0.061	0.063	0.061	0.051	0.059	0.067	0.057	0.053	0.061	0.055	0.055	0.048	0.046	0.037	0.038
20	Megophrys wugongensis	0.05	0.078	0.053	0.04	0.046	0.044	0.04	0.046	0.063	0.048	0.04	0.044	0.042	0.04	0.044	0.042	0.032	0.054	0.05
21	Megophrys lini	0.059	0.09	0.063	0.046	0.055	0.052	0.042	0.05	0.05	0.053	0.044	0.05	0.053	0.053	0.042	0.042	0.037	0.049	0.053	0.046
22	Megophrys nanlingensis	0.065	0.088	0.063	0.052	0.057	0.053	0.05	0.059	0.063	0.063	0.055	0.063	0.057	0.055	0.052	0.052	0.047	0.065	0.063	0.048	0.038
23	Megophrys kuatunensis	0.064	0.109	0.069	0.062	0.062	0.054	0.049	0.054	0.071	0.052	0.052	0.062	0.057	0.052	0.034	0.034	0.027	0.043	0.054	0.054	0.04	0.057
24	Megophrys jinggangensis	0.048	0.065	0.05	0.046	0.051	0.042	0.038	0.044	0.053	0.048	0.042	0.05	0.051	0.038	0.05	0.044	0.037	0.059	0.048	0.038	0.038	0.046	0.049
25	Megophrys wushanensis	0.055	0.08	0.061	0.044	0.046	0.038	0.033	0.04	0.05	0.04	0.036	0.044	0.038	0.036	0.04	0.036	0.037	0.057	0.044	0.04	0.046	0.054	0.04	0.034
26	Megophrys baolongensis	0.055	0.076	0.061	0.042	0.044	0.036	0.04	0.044	0.05	0.044	0.04	0.042	0.04	0.038	0.04	0.03	0.032	0.065	0.05	0.042	0.048	0.055	0.039	0.038	0.021
27	Megophrys tuberogranulata	0.044	0.076	0.05	0.032	0.034	0.027	0.032	0.034	0.046	0.034	0.032	0.032	0.038	0.032	0.038	0.03	0.022	0.049	0.042	0.032	0.038	0.046	0.03	0.027	0.015	0.015
28	Megophrys leishanensis	0.044	0.069	0.053	0.036	0.042	0.034	0.032	0.036	0.044	0.038	0.036	0.038	0.038	0.036	0.046	0.038	0.032	0.054	0.042	0.036	0.038	0.046	0.039	0.03	0.023	0.023	0.015
29	Megophrys jiulianensis	0.052	0.082	0.061	0.044	0.05	0.042	0.04	0.05	0.061	0.046	0.048	0.051	0.038	0.032	0.046	0.042	0.042	0.065	0.053	0.034	0.046	0.053	0.044	0.038	0.031	0.029	0.023	0.023
30	Megophrys lishuiensis	0.073	0.106	0.076	0.063	0.065	0.06	0.053	0.063	0.076	0.063	0.06	0.078	0.065	0.053	0.058	0.058	0.048	0.054	0.048	0.06	0.061	0.065	0.045	0.048	0.04	0.045	0.043	0.043	0.048
31	Megophrys huangshanensis	0.046	0.08	0.052	0.038	0.048	0.04	0.038	0.044	0.052	0.044	0.036	0.046	0.046	0.04	0.046	0.042	0.037	0.051	0.048	0.038	0.038	0.05	0.04	0.034	0.031	0.031	0.019	0.019	0.027	0.045
32	Megophrys boettgeri	0.04	0.073	0.046	0.038	0.044	0.036	0.034	0.04	0.051	0.04	0.034	0.042	0.042	0.036	0.042	0.038	0.032	0.049	0.046	0.036	0.034	0.046	0.034	0.027	0.027	0.027	0.015	0.015	0.023	0.038	0.008
33	Megophrys mufumontana	0.044	0.075	0.055	0.048	0.052	0.042	0.04	0.046	0.059	0.046	0.044	0.048	0.046	0.04	0.052	0.044	0.044	0.073	0.055	0.05	0.05	0.055	0.044	0.038	0.033	0.032	0.025	0.029	0.032	0.05	0.031	0.025
34	Megophrys brachykolos	0.069	0.101	0.071	0.069	0.074	0.067	0.057	0.057	0.067	0.065	0.065	0.067	0.059	0.061	0.059	0.055	0.059	0.073	0.063	0.063	0.038	0.057	0.054	0.052	0.052	0.052	0.048	0.05	0.052	0.071	0.053	0.05	0.059
35	Megophrys acuta	0.101	0.122	0.095	0.089	0.092	0.087	0.087	0.081	0.086	0.095	0.076	0.089	0.098	0.079	0.081	0.089	0.079	0.087	0.097	0.089	0.07	0.081	0.081	0.07	0.082	0.073	0.07	0.07	0.081	0.084	0.071	0.07	0.087	0.076
36	Megophrys gerti	0.124	0.137	0.12	0.123	0.121	0.119	0.106	0.116	0.11	0.116	0.11	0.118	0.106	0.108	0.116	0.121	0.128	0.135	0.119	0.108	0.121	0.116	0.138	0.114	0.114	0.118	0.114	0.116	0.118	0.128	0.12	0.116	0.114	0.114	0.157
37	Megophrys elfina	0.106	0.129	0.102	0.112	0.108	0.102	0.098	0.104	0.1	0.106	0.098	0.102	0.1	0.102	0.106	0.112	0.118	0.124	0.108	0.102	0.116	0.108	0.125	0.106	0.1	0.104	0.096	0.104	0.11	0.123	0.108	0.104	0.104	0.108	0.143	0.035
38	Megophrys synoria	0.142	0.161	0.14	0.14	0.135	0.13	0.126	0.128	0.13	0.13	0.133	0.125	0.137	0.14	0.145	0.149	0.139	0.138	0.137	0.133	0.145	0.145	0.147	0.133	0.14	0.145	0.133	0.145	0.149	0.147	0.145	0.14	0.145	0.155	0.161	0.094	0.086
39	Megophrys hansi	0.103	0.13	0.111	0.111	0.101	0.105	0.099	0.101	0.109	0.107	0.099	0.097	0.099	0.107	0.116	0.113	0.119	0.133	0.114	0.103	0.113	0.128	0.126	0.116	0.105	0.101	0.099	0.109	0.116	0.131	0.113	0.111	0.109	0.114	0.146	0.09	0.085	0.103
40	Megophrys microstoma	0.101	0.126	0.105	0.097	0.095	0.092	0.09	0.101	0.097	0.095	0.099	0.101	0.101	0.097	0.105	0.101	0.099	0.117	0.107	0.105	0.101	0.107	0.104	0.095	0.095	0.094	0.09	0.097	0.101	0.101	0.101	0.094	0.092	0.105	0.146	0.096	0.09	0.123	0.061
41	Megophrys pachyproctus	0.096	0.123	0.102	0.09	0.094	0.09	0.088	0.092	0.092	0.094	0.092	0.094	0.1	0.094	0.102	0.104	0.117	0.134	0.1	0.084	0.1	0.1	0.127	0.092	0.09	0.092	0.084	0.096	0.09	0.112	0.094	0.092	0.088	0.115	0.153	0.134	0.132	0.146	0.125	0.125
42	Megophrys baluensis	0.129	0.143	0.135	0.117	0.127	0.117	0.125	0.123	0.119	0.121	0.129	0.123	0.131	0.127	0.135	0.135	0.14	0.162	0.143	0.131	0.121	0.121	0.145	0.125	0.125	0.127	0.119	0.125	0.121	0.141	0.125	0.125	0.127	0.129	0.154	0.158	0.154	0.177	0.163	0.141	0.132
43	Megophrys stejnegeri	0.137	0.14	0.139	0.118	0.123	0.121	0.119	0.123	0.123	0.112	0.116	0.116	0.125	0.127	0.135	0.137	0.135	0.152	0.133	0.127	0.123	0.126	0.14	0.127	0.13	0.133	0.125	0.129	0.129	0.144	0.132	0.131	0.13	0.129	0.165	0.145	0.14	0.177	0.158	0.14	0.144	0.078
44	Megophrys ligayae	0.125	0.136	0.131	0.113	0.121	0.112	0.115	0.119	0.125	0.121	0.121	0.11	0.123	0.119	0.135	0.137	0.152	0.167	0.142	0.121	0.129	0.131	0.155	0.127	0.12	0.121	0.116	0.123	0.121	0.156	0.124	0.123	0.12	0.129	0.173	0.139	0.13	0.16	0.138	0.127	0.114	0.068	0.094
45	Megophrys nasuta	0.141	0.15	0.137	0.131	0.146	0.135	0.133	0.141	0.119	0.139	0.135	0.133	0.149	0.145	0.133	0.145	0.16	0.176	0.143	0.137	0.127	0.133	0.16	0.133	0.137	0.137	0.135	0.133	0.135	0.159	0.135	0.135	0.139	0.137	0.168	0.153	0.142	0.175	0.165	0.152	0.134	0.078	0.081	0.088
46	Megophrys kalimantanensis	0.144	0.155	0.153	0.132	0.14	0.132	0.13	0.134	0.126	0.14	0.136	0.134	0.141	0.141	0.147	0.14	0.158	0.179	0.147	0.138	0.138	0.136	0.16	0.134	0.136	0.134	0.13	0.132	0.132	0.151	0.134	0.134	0.142	0.138	0.173	0.154	0.143	0.163	0.155	0.143	0.142	0.065	0.097	0.076	0.06
47	Megophrys kobayashii	0.12	0.14	0.118	0.116	0.12	0.116	0.114	0.12	0.108	0.126	0.11	0.116	0.124	0.118	0.122	0.122	0.121	0.135	0.126	0.124	0.108	0.112	0.123	0.112	0.119	0.118	0.112	0.12	0.122	0.126	0.119	0.114	0.119	0.122	0.141	0.137	0.125	0.156	0.152	0.132	0.136	0.073	0.084	0.083	0.073	0.072
48	Megophrys edwardinae	0.114	0.144	0.127	0.115	0.125	0.117	0.117	0.121	0.123	0.125	0.123	0.121	0.123	0.119	0.139	0.133	0.158	0.173	0.144	0.127	0.123	0.125	0.155	0.127	0.122	0.125	0.116	0.119	0.118	0.148	0.12	0.119	0.116	0.135	0.173	0.154	0.147	0.179	0.155	0.144	0.109	0.076	0.094	0.067	0.09	0.08	0.087
49	Megophrys aceras	0.114	0.136	0.131	0.119	0.127	0.119	0.118	0.125	0.131	0.125	0.116	0.116	0.127	0.124	0.135	0.127	0.148	0.163	0.129	0.112	0.116	0.132	0.158	0.11	0.118	0.127	0.118	0.12	0.124	0.149	0.124	0.12	0.124	0.137	0.176	0.168	0.162	0.172	0.162	0.16	0.132	0.141	0.136	0.139	0.131	0.133	0.137	0.127
50	Megophrys sanu	0.128	0.165	0.144	0.114	0.125	0.12	0.114	0.128	0.125	0.128	0.122	0.128	0.128	0.114	0.134	0.125	0.125	0.125	0.133	0.125	0.125	0.12	0.109	0.12	0.112	0.109	0.109	0.112	0.123	0.109	0.117	0.117	0.12	0.139	0.134	0.18	0.173	0.175	0.173	0.152	0.151	0.148	0.165	0.155	0.162	0.144	0.151	0.15
51	Megophrys zhangi	0.098	0.124	0.109	0.09	0.101	0.094	0.088	0.098	0.096	0.098	0.094	0.098	0.098	0.088	0.102	0.096	0.114	0.125	0.105	0.096	0.096	0.092	0.099	0.092	0.086	0.084	0.084	0.086	0.094	0.102	0.09	0.09	0.092	0.105	0.134	0.146	0.14	0.163	0.143	0.13	0.119	0.131	0.141	0.125	0.129	0.119	0.134	0.125
52	Megophrys katabhako	0.147	0.165	0.153	0.13	0.136	0.125	0.128	0.139	0.136	0.13	0.122	0.133	0.142	0.131	0.142	0.139	0.139	0.142	0.147	0.142	0.142	0.136	0.123	0.136	0.128	0.123	0.123	0.131	0.136	0.12	0.131	0.131	0.125	0.15	0.147	0.18	0.175	0.183	0.176	0.154	0.162	0.158	0.154	0.169	0.159	0.155	0.151	0.161
53	Megophrys periosa	0.103	0.132	0.105	0.101	0.113	0.105	0.099	0.107	0.118	0.105	0.103	0.099	0.103	0.099	0.114	0.114	0.117	0.123	0.113	0.099	0.101	0.097	0.107	0.107	0.101	0.101	0.095	0.099	0.105	0.107	0.097	0.097	0.103	0.116	0.136	0.162	0.152	0.168	0.149	0.145	0.138	0.144	0.148	0.152	0.144	0.151	0.133	0.141
54	Megophrys himalayana	0.093	0.122	0.095	0.097	0.109	0.101	0.092	0.101	0.101	0.099	0.092	0.101	0.099	0.088	0.099	0.097	0.107	0.112	0.099	0.093	0.091	0.089	0.092	0.093	0.091	0.088	0.086	0.095	0.095	0.091	0.086	0.086	0.093	0.101	0.125	0.156	0.148	0.165	0.149	0.138	0.127	0.144	0.144	0.152	0.14	0.143	0.123	0.143
55	Megophrys glandulosa	0.103	0.13	0.105	0.09	0.101	0.098	0.092	0.098	0.101	0.098	0.092	0.098	0.1	0.092	0.103	0.107	0.117	0.128	0.105	0.098	0.096	0.098	0.109	0.094	0.096	0.096	0.09	0.09	0.098	0.099	0.09	0.09	0.098	0.115	0.136	0.148	0.152	0.173	0.149	0.137	0.125	0.147	0.143	0.146	0.139	0.134	0.138	0.14
56	Megophrys medogensis	0.098	0.124	0.105	0.096	0.105	0.094	0.088	0.098	0.107	0.098	0.096	0.098	0.096	0.092	0.1	0.1	0.109	0.123	0.101	0.092	0.094	0.088	0.099	0.092	0.086	0.092	0.086	0.09	0.096	0.099	0.088	0.088	0.094	0.103	0.147	0.15	0.144	0.175	0.147	0.137	0.121	0.133	0.133	0.14	0.129	0.134	0.132	0.132
57	Megophrys flavipunctata	0.122	0.143	0.12	0.105	0.116	0.107	0.105	0.107	0.107	0.105	0.103	0.111	0.12	0.105	0.118	0.118	0.124	0.139	0.12	0.114	0.107	0.108	0.109	0.101	0.105	0.103	0.101	0.107	0.112	0.107	0.103	0.103	0.108	0.12	0.136	0.179	0.177	0.185	0.174	0.153	0.136	0.15	0.157	0.167	0.155	0.155	0.15	0.158
58	Megophrys maosonensis	0.104	0.127	0.119	0.092	0.096	0.092	0.094	0.1	0.102	0.086	0.088	0.092	0.104	0.098	0.11	0.098	0.122	0.134	0.106	0.1	0.108	0.108	0.112	0.102	0.089	0.088	0.087	0.098	0.096	0.112	0.094	0.094	0.096	0.116	0.148	0.151	0.151	0.155	0.134	0.132	0.122	0.141	0.138	0.139	0.143	0.131	0.155	0.143
59	Megophrys mangshanensis	0.102	0.125	0.118	0.087	0.092	0.087	0.096	0.098	0.104	0.092	0.094	0.092	0.108	0.096	0.11	0.102	0.118	0.135	0.11	0.098	0.106	0.102	0.108	0.1	0.091	0.091	0.085	0.092	0.094	0.107	0.093	0.092	0.091	0.114	0.143	0.153	0.151	0.162	0.133	0.129	0.12	0.136	0.142	0.137	0.14	0.135	0.156	0.141
60	Megophrys major	0.102	0.117	0.107	0.096	0.103	0.098	0.094	0.098	0.096	0.094	0.092	0.1	0.106	0.098	0.1	0.102	0.112	0.136	0.096	0.086	0.094	0.094	0.117	0.088	0.09	0.086	0.088	0.094	0.09	0.102	0.096	0.094	0.094	0.111	0.15	0.143	0.14	0.165	0.142	0.123	0.098	0.119	0.128	0.118	0.118	0.125	0.129	0.131
61	Megophrys oreocrypta	0.114	0.137	0.123	0.11	0.114	0.114	0.112	0.112	0.116	0.114	0.099	0.12	0.123	0.114	0.116	0.123	0.122	0.134	0.11	0.112	0.108	0.112	0.112	0.106	0.11	0.104	0.104	0.106	0.114	0.099	0.104	0.099	0.11	0.129	0.139	0.159	0.153	0.173	0.149	0.143	0.138	0.153	0.14	0.169	0.149	0.147	0.134	0.161
62	Megophrys auralensis	0.092	0.13	0.101	0.094	0.103	0.094	0.095	0.101	0.107	0.101	0.095	0.097	0.107	0.098	0.113	0.117	0.124	0.139	0.113	0.092	0.101	0.109	0.119	0.099	0.103	0.101	0.094	0.099	0.105	0.106	0.1	0.096	0.1	0.115	0.166	0.15	0.137	0.166	0.135	0.118	0.117	0.136	0.131	0.128	0.125	0.128	0.126	0.136
63	Megophrys parva	0.093	0.127	0.099	0.093	0.1	0.097	0.093	0.1	0.106	0.098	0.093	0.098	0.104	0.101	0.108	0.108	0.12	0.129	0.112	0.095	0.099	0.104	0.115	0.101	0.099	0.101	0.093	0.093	0.104	0.11	0.095	0.093	0.101	0.12	0.16	0.142	0.127	0.15	0.137	0.126	0.121	0.124	0.127	0.124	0.122	0.12	0.115	0.128
64	Megophrys dringi	0.106	0.12	0.112	0.102	0.116	0.106	0.092	0.11	0.104	0.11	0.104	0.104	0.096	0.102	0.112	0.116	0.124	0.12	0.112	0.112	0.1	0.108	0.119	0.11	0.098	0.102	0.1	0.102	0.108	0.115	0.096	0.098	0.098	0.106	0.139	0.143	0.135	0.149	0.138	0.132	0.117	0.116	0.118	0.108	0.12	0.125	0.116	0.108
65	Megophrys nankiangensis	0.081	0.096	0.086	0.075	0.082	0.077	0.071	0.077	0.067	0.086	0.077	0.077	0.075	0.079	0.098	0.088	0.102	0.123	0.088	0.079	0.073	0.079	0.112	0.073	0.083	0.083	0.077	0.083	0.09	0.102	0.081	0.079	0.083	0.09	0.12	0.121	0.119	0.149	0.119	0.119	0.095	0.108	0.114	0.113	0.121	0.113	0.101	0.107
66	Megophrys wawuensis	0.077	0.092	0.083	0.075	0.082	0.073	0.067	0.075	0.069	0.082	0.073	0.073	0.073	0.077	0.096	0.086	0.1	0.12	0.086	0.077	0.075	0.077	0.109	0.071	0.081	0.081	0.075	0.081	0.088	0.099	0.079	0.077	0.081	0.088	0.117	0.119	0.118	0.147	0.119	0.119	0.097	0.108	0.114	0.113	0.121	0.115	0.103	0.107
67	Megophrys gigantica	0.075	0.096	0.087	0.075	0.081	0.073	0.067	0.077	0.071	0.087	0.073	0.073	0.073	0.077	0.096	0.087	0.1	0.121	0.087	0.077	0.079	0.081	0.11	0.075	0.081	0.081	0.075	0.081	0.089	0.099	0.079	0.077	0.081	0.092	0.123	0.118	0.116	0.146	0.117	0.117	0.097	0.111	0.113	0.112	0.12	0.113	0.1	0.104
68	Megophrys shapingensis	0.075	0.088	0.077	0.071	0.079	0.069	0.063	0.071	0.065	0.079	0.067	0.069	0.069	0.073	0.092	0.083	0.095	0.115	0.086	0.071	0.071	0.075	0.104	0.067	0.077	0.077	0.071	0.077	0.084	0.094	0.077	0.073	0.077	0.088	0.115	0.112	0.11	0.137	0.115	0.113	0.097	0.108	0.106	0.109	0.119	0.115	0.103	0.104
69	Megophrys montana	0.121	0.127	0.119	0.104	0.113	0.108	0.108	0.117	0.11	0.112	0.104	0.108	0.121	0.116	0.119	0.123	0.148	0.165	0.137	0.11	0.119	0.124	0.153	0.114	0.123	0.114	0.116	0.116	0.121	0.148	0.116	0.114	0.114	0.135	0.168	0.142	0.138	0.158	0.142	0.144	0.118	0.166	0.155	0.149	0.141	0.15	0.143	0.156
70	Megophrys lancip	0.144	0.162	0.138	0.13	0.14	0.134	0.134	0.128	0.118	0.124	0.132	0.132	0.136	0.138	0.15	0.148	0.16	0.184	0.158	0.128	0.132	0.145	0.165	0.138	0.141	0.146	0.136	0.136	0.136	0.174	0.137	0.138	0.139	0.146	0.201	0.154	0.156	0.171	0.168	0.162	0.141	0.156	0.145	0.153	0.139	0.147	0.143	0.159
71	Megophrys feae	0.084	0.107	0.084	0.09	0.086	0.086	0.075	0.084	0.084	0.092	0.079	0.075	0.079	0.086	0.098	0.096	0.102	0.12	0.096	0.086	0.083	0.083	0.112	0.084	0.09	0.098	0.086	0.096	0.104	0.12	0.092	0.09	0.083	0.092	0.139	0.123	0.119	0.137	0.122	0.126	0.1	0.124	0.114	0.111	0.135	0.128	0.11	0.113
72	Megophrys chuannanensis	0.097	0.121	0.1	0.109	0.112	0.109	0.094	0.104	0.112	0.124	0.107	0.114	0.1	0.1	0.129	0.124	0.104	0.126	0.119	0.104	0.109	0.104	0.114	0.1	0.122	0.129	0.112	0.119	0.124	0.12	0.115	0.112	0.109	0.122	0.142	0.145	0.143	0.141	0.136	0.139	0.125	0.137	0.135	0.132	0.155	0.143	0.12	0.129
73	Megophrys carinense	0.077	0.103	0.083	0.082	0.086	0.082	0.071	0.084	0.079	0.092	0.079	0.075	0.079	0.083	0.098	0.096	0.102	0.117	0.09	0.083	0.086	0.087	0.114	0.083	0.088	0.092	0.081	0.086	0.098	0.115	0.087	0.084	0.085	0.096	0.134	0.121	0.112	0.133	0.119	0.13	0.1	0.129	0.116	0.111	0.121	0.119	0.11	0.111
74	Megophrys popei	0.095	0.134	0.104	0.104	0.107	0.104	0.092	0.104	0.102	0.119	0.102	0.097	0.1	0.104	0.122	0.124	0.104	0.12	0.114	0.107	0.109	0.109	0.114	0.107	0.115	0.119	0.104	0.112	0.127	0.117	0.112	0.109	0.104	0.122	0.137	0.145	0.135	0.133	0.136	0.149	0.118	0.134	0.118	0.132	0.135	0.141	0.113	0.132
75	Megophrys intermedia	0.086	0.105	0.092	0.1	0.103	0.092	0.082	0.094	0.094	0.09	0.082	0.09	0.092	0.096	0.107	0.094	0.117	0.134	0.109	0.094	0.1	0.098	0.119	0.09	0.09	0.096	0.09	0.102	0.102	0.117	0.098	0.094	0.088	0.106	0.145	0.123	0.116	0.133	0.122	0.122	0.11	0.133	0.131	0.127	0.141	0.13	0.128	0.117
[truncated: 26 more columns]
